# Supplementary material for: Genome Sequence Analysis of Clostridium chauvoei Strains of European Origin and Evaluation of Typing Options for Outbreak Investigations
Source: Front Microbiol. 2021 Sep 29;12:732106. doi: 10.3389/fmicb.2021.732106 (PMC8513740; doi:10.3389/fmicb.2021.732106)
Supplement: Supplementary Table 1 — Details of Clostridium chauvoei strains involved in the study. Details of Clostridium chauvoei strains involved in this study showing number of strains, strain origin/sample number, Friedrich-Loeffler-Institut (FLI) strain designation, year, place and country of isolation. The NCBI Sequence Read Archive (SRA) and genome assembly accession numbers respectively for the strains are also depicted. [file Table_1.XLSX]

## Sheet: Title
Genome sequence analysis of Clostridium chauvoei strains of European origin and evaluation of typing options for outbreak investigations
Prasad Thomas1#, Mostafa Y. Abdel-Glil1, Inga Eichhorn2, Torsten Semmler3, Christiane Werckenthin4, Christina Baumbach5, Matthias Seelmann5, Wybke Murmann6, Anne Bodenthin-Drauschke7, Pia Zimmermann8, Ulrich Schotte9, Domenico Galante10, Durda Slavic11, Martin Wagner12, Lothar H. Wieler3, Heinrich Neubauer1, Christian Seyboldt1*
1Institute of Bacterial Infections and Zoonoses, Friedrich-Loeffler-Institut, Jena, Germany.
2Institute of Microbiology and Epizootics, Department of Veterinary Medicine, Freie Universität Berlin, Berlin, Germany.
3Robert Koch Institute, Berlin, Germany.
4Lower Saxony State Office for Consumer Protection and Food Safety (LAVES), Food and Veterinary Institute Oldenburg, Oldenburg, Germany.
5State Office for Agriculture, Food Safety and Fisheries Mecklenburg-Western Pomerania
6Chemical and Veterinary Investigations Office, Freiburg, Germany
7Landeslabor Schleswig-Holstein, Neumünster, Germany.
8Bavarian Health and Food Safety Authority (LGL), Laboratory of Food Microbiology, Oberschleißheim, Germany
9Central Institute of the Bundeswehr Medical Service, Department A-Veterinary Medicine, Kronshagen, Germany
10Istituto Zooprofilattico Sperimentale della Puglia e della Basilicata, Foggia (Fg), Italy
11Animal Health Laboratory, Laboratory Services Division, University of Guelph, Guelph, Canada
12Unit for Food Microbiology, Institute for Food Safety, Technology and Veterinary Public Health, University for Veterinary Medicine, Vienna, Austria
*Address correspondence: Christian Seyboldt: christian.seyboldt@fli.de
# Present address: Prasad Thomas, Division of Bacteriology and Mycology, ICAR-Indian Veterinary Research Institute, Izatnagar, India
Content
Table S1: Details of Clostridium chauvoei strains involved in the study
Table S2: Genome assembly and annotation summary
Table S3: CRISPR spacers
Table S4: Prophages and genomic islands
Table S5: Pairwise SNP variations
Table S6: SNP details of same host and outbreak strains

## Sheet: Table S1
Table S1: Details of Clostridium chauvoei strains involved in the study
		Current study strains
Number	Origin of strain/sample number	Strain designation	Year (case)	Region	Country	Genome/SRA accession
1	DI201110064 St.3	12S0468	2011	Lower Saxony	Germany	JAIFTO000000000 /SRR13023625
2	DI200103838	BS91-02	2001	Lower Saxony	Germany	JAIFTP000000000 /SRR13023624
3	DI200202875	BS94-02	2002	Lower Saxony	Germany	JAIFTQ000000000/SRR13023644
4	DI200104624	BS92-02	2001	Lower Saxony	Germany	JAIFTR000000000/SRR13023633
5	DI 3055/94	BS104-02	1994	Lower Saxony	Germany	JAIFTS000000000/SRR13023619
6	DI 4462/98	BS105-02	1998	Lower Saxony	Germany	JAIFTT000000000/SRR13023608
7	DI200006624	BS106-02	2000	Lower Saxony	Germany	JAIFTU000000000/SRR13023597
8	PA20000444	BS90-02	2000	Lower Saxony	Germany	JAIFTV000000000/SRR13023594
9	DI200104694	BS109-02	2001	Lower Saxony	Germany	JAIFTW000000000/SRR13023593
10	VI200928935	S0260-09	2009	Lower Saxony	Germany	JAIFTX000000000/SRR13023591
11	DI200007762	BS107-02	2000	Lower Saxony	Germany	JAIFTY000000000/SRR13023623
12	DI200103561	BS108-02	2001	Lower Saxony	Germany	JAIFTZ000000000/SRR13023592
13	DI201004872 St.2	12S0464	2010	Lower Saxony	Germany	JAIFUA000000000/SRR13023652
14	DI201007522 St.3	12S0465	2010	Lower Saxony	Germany	JAIFUB000000000/SRR13023651
15	DI201007544 St.4	12S0466	2010	Lower Saxony	Germany	JAIFUC000000000/SRR13023650
16	DI201111103 St.2	12S0469	2011	Lower Saxony	Germany	JAIFUD000000000/SRR13023649
17	DI201111234 St.3	12S0470	2011	Lower Saxony	Germany	JAIFUE000000000/SRR13023648
18	DI201114061 St.4	12S0471	2011	Lower Saxony	Germany	JAIFUF000000000/SRR13023647
19	DI201206789	12S0472	2012	Lower Saxony	Germany	JAIFUG000000000/SRR13023646
20	none (Osterholz-Scharmbeck)	S0162-10	2010	Lower Saxony	Germany	JAIFUH000000000/SRR13023645
21	DI201114061	11S0315	2011	Lower Saxony	Germany	JAIFUI000000000/SRR13023643
22	DI201114061	11S0316	2011	Lower Saxony	Germany	JAIFUJ000000000/SRR13023642
23	Isolat 871	11S0318	2004?	Mecklenburg- Western Pomerania	Germany	JAIFUK000000000/SRR13023641
24	1999-RD 1268	BS80-01	1999	Mecklenburg- Western Pomerania	Germany	JAIFUL00000000/SRR13023640
25	1999-RD 1267	BS79-01	1999	Mecklenburg- Western Pomerania	Germany	JAIFUM000000000/SRR13023639
26	A13087497-1, xs1101/10	13S0851	2013	Baden-Württemberg	Germany	JAIFUN000000000/SRR13023638
27	A13088531-1, xs1106/4	13S0854	2013	Baden-Württemberg	Germany	JAIFUO000000000/SRR13023637
28	LKV BAY DE09 436 98 200	S0021-10	2010	North Rhine-Westphalia	Germany	JAIFUP000000000/SRR13023636
29	D 115/09	S0121-09	2009	North Rhine-Westphalia	Germany	JAIFUQ000000000/SRR13023635
30	LKV BAY DE09 864 29 582	S0022-10	2010	North Rhine-Westphalia	Germany	JAIFUR000000000/SRR13023634
31	P865	S0008-10	2009?	Schleswig-Holstein	Germany	JAIFUS000000000/SRR13023632
32	P781/1	S0040-08	2008	Schleswig-Holstein	Germany	JAIFUT000000000/SRR13023631
33	P781/2	S0041-08	2008	Schleswig-Holstein	Germany	JAIFUU000000000/SRR13023630
34	AZ:15-0168810-001-01	15S0088	2015	Bavaria	Germany	JAIFUV000000000/SRR13023629
35	AZ:15-0219179-001-01	15S0089	2015	Bavaria	Germany	JAIFUW000000000/SRR13023628
36	AZ:16-0122541-001-01	16S0579	2016	Bavaria	Germany	JAIFUX000000000/SRR13023627
37	AZ:15-0168810-001-01	15S0008	2015	Bavaria	Germany	JAIFUY000000000/SRR13023626
38	8064498	S0099-08	2008	Steiermark	Austria	JAIFUZ000000000/SRR13023622
39	08070153-02	S0100-08	2008	Steiermark	Austria	JAIFVA000000000/SRR13023621
40	8075408	S0101-08	2008	Steiermark	Austria	JAIFVB000000000/SRR13023620
41	08097017-001	S0105-08	2008	Steiermark	Austria	JAIFVC000000000/SRR13023618
42	101/07 Feldstamm	S0013-08	2007	Tirol	Austria	JAIFVD000000000/SRR13023617
43	102/07 Feldstamm	S0014-08	2007	Tirol	Austria	JAIFVE000000000/SRR13023616
44	103/07 Feldstamm	S0015-08	2007	Tirol	Austria	JAIFVF000000000/SRR13023615
45	08065412-001	S0098-08	2008	Tirol	Austria	JAIFVG000000000/SRR13023614
46	8080095	S0102-08	2008	Steiermark	Austria	JAIFVH000000000/SRR13023613
47	8084503	S0103-08	2008	Steiermark	Austria	JAIFVI000000000/SRR13023612
48	JF 1866 (IVB 263)	BS169-00	Unknown	Unknown	Switzerland	JAIFVJ000000000/SRR13023611
49	JF 1869 (IVB A105)	BS171-00	Unknown	Unknown	Switzerland	JAIFVK000000000/SRR13023610
50	NCTC 08361, (CN 657) Wellcome Trust Collection in 1951, Original Strain Reference: A 10	15S0023	Before 1951	Unknown	South Africa	JAIFVL000000000/SRR13023609
51	Perugia	16S0574	Unknown	Perugia	Italy	JAIFVM000000000/SRR13023607
52	F198	16S0578	2006	Unknown	Canada	JAIFVN000000000/ SRR13023606
53	622 (CN6299 Wellcome)	S0132-09	Unknown	Unknown	Unknown	JAIFVO000000000/SRR13023605
54	620 (CN5097 Wellcome)	S0131-09	Unknown	Unknown	Unknown	JAIFVP000000000/SRR13023604
55	1076 (ATCC 100092, NCIMB 10665, DSM 7528)	S0136-09	Unknown	Unknown	Unknown	JAIFVQ000000000/SRR13023603
56	1023 (NCTC 8070, ATCC 19399; CN 690; G 1)	S0134-09	Before 1951	Unknown	Unknown	JAIFVR000000000/SRR13023602
57	E8	BC93-06	Unknown	Unknown	Unknown	JAIFVS000000000/SRR13023601
58	E14 (DSM 7528, ATCC 100092, NCIMB 10665)	BC97-06	Unknown	Unknown	Unknown	JAIFVT000000000/SRR13023600
59	H6	BC103-06	Unknown	Unknown	Unknown	JAIFVU000000000/SRR13023599
60	E9	BC138-06	Unknown	Unknown	Unknown	JAIFVV000000000/SRR13023598
		Previsously published strains
61		JF4335#	Switzerland	Unknown	Switzerland	NZ_LT799839.1/HG323816.1
62		DRS014052	Unknown	Unknown	Unknown	PRJDB1887
63		DSM 7528T*	Unknown	Unknown	Unknown	NZ_CP018624.1/SRR13023596
64		12S0467*	2011	Lower Saxony	Germany	NZ_CP018630.1/ NZ_CP018631.1/SRR13023595
Note		*Genome assembly data were retrieved from NCBI and was error corrected using Illumina paired end reads
		# Genome assembly was used
Details of Clostridium chauvoei strains involved in this study showing number of strains, strain origin/sample number, Friedrich-Loeffler-Institut (FLI) strain designation, year, place and country of isolation. The NCBI genome/Sequence Read Archive (SRA) accession numbers respectively for the strains are also depicted.

## Sheet: Table S2
Table S2: Genome assembly and annotation summary
	Isolate	Contigs	Genome size (bp)	min size (bp)	avg (bp)	max (bp)	N50	CDS	rRNA	tRNA	tmRNA
1	11S0315	69	2789525	527	40427	165178	94473	2576	9	83	1
2	11S0316	69	2789501	513	40427	166320	94475	2574	9	82	1
3	11S0318	72	2790302	527	38754	158854	78664	2580	9	82	1
4	12S0464	73	2789386	513	38210	158854	78602	2571	9	83	1
5	12S0465	70	2789299	513	39847	165124	94474	2571	9	83	1
6	12S0466	70	2788790	507	39839	158924	82671	2574	9	82	1
7	12S0468	68	2787985	507	40999	166320	94474	2571	9	82	1
8	12S0469	67	2788938	513	41625	166320	94474	2574	9	82	1
9	12S0470	64	2778038	513	43406	166320	87355	2573	9	82	1
10	12S0471	70	2788408	527	39834	165178	94513	2572	9	83	1
11	12S0472	70	2789225	527	39846	165178	94473	2576	9	81	1
12	13S0851	68	2789397	513	41020	166320	82671	2575	9	83	1
13	13S0854	69	2788697	513	40415	166320	82671	2576	9	83	1
14	15S0008	78	2781147	513	35655	158853	76938	2569	8	82	1
15	15S0023	72	2779389	565	38602	184963	78660	2580	8	79	1
16	15S0088	90	2785743	513	30952	135109	64436	2569	9	82	1
17	15S0089	74	2785617	565	37643	158854	78664	2572	9	84	1
18	16S0574	67	2777396	513	41453	166205	78664	2569	9	76	1
19	16S0578	78	2789966	513	35768	165124	68747	2572	9	83	1
20	16S0579	68	2787748	542	40996	160067	83756	2576	9	82	1
21	BC103-06	63	2777986	564	44095	190302	83043	2571	9	75	1
22	BC138-06	64	2777733	713	43402	198982	83043	2566	8	83	1
23	BC93-06	76	2788755	513	36694	158853	83756	2575	9	82	1
24	BC97-06	65	2779299	513	42758	185629	83043	2572	9	83	1
25	BS104-02	68	2787620	507	40994	158924	82671	2575	9	74	1
26	BS105-02	69	2787713	513	40401	166320	82671	2570	9	81	1
27	BS106-02	72	2788764	513	38732	166320	82671	2571	9	76	1
28	BS107-02	74	2789132	513	37690	158854	83043	2574	9	82	1
29	BS108-02	76	2790990	513	36723	158854	70964	2575	9	82	1
30	BS109-02	68	2788195	527	41002	165524	94513	2581	9	82	1
31	BS169-00	68	2788434	513	41006	166320	82671	2578	9	82	1
32	BS171-00	63	2786267	701	44226	197558	94476	2575	9	83	1
33	BS79-01	77	2787796	542	36205	158854	68785	2576	9	82	1
34	BS80-01	68	2765106	513	40663	158924	78664	2564	5	80	1
35	BS90-02	71	2788786	527	39278	158854	82671	2572	9	76	1
36	BS91-02	68	2788406	513	41005	158924	83043	2573	9	81	1
37	BS92-02	69	2788449	513	40412	158924	81272	2572	9	82	1
38	BS94-02	70	2788753	513	39839	158924	82671	2573	9	82	1
39	S0008-10	69	2789351	527	40425	165124	94474	2576	9	82	1
40	S0013-08	65	2778217	565	42741	185030	82671	2571	9	82	1
41	S0014-08	69	2780538	513	40297	185559	82671	2573	9	83	1
42	S0015-08	66	2779675	527	42116	184955	82671	2574	9	76	1
43	S0021-10	67	2777972	513	41462	166320	86685	2560	9	82	1
44	S0022-10	69	2778478	509	40267	158924	83756	2564	9	82	1
45	S0040-08	71	2789943	527	39294	165524	94474	2578	9	82	1
46	S0041-08	71	2789311	513	39286	165031	94474	2581	9	82	1
47	S0098-08	73	2789068	527	38206	158853	78664	2577	9	75	1
48	S0099-08	71	2788888	513	39280	158924	78664	2576	9	82	1
49	S0100-08	70	2788929	513	39841	158968	83756	2575	9	82	1
50	S0101-08	71	2788804	513	39278	158924	84127	2574	9	82	1
51	S0102-08	70	2788931	527	39841	165124	94478	2572	9	82	1
52	S0103-08	69	2788343	513	40410	158923	82667	2577	9	82	1
53	S0105-08	71	2787483	527	39260	158854	84128	2576	9	82	1
54	S0121-09	71	2778046	513	39127	158924	83756	2562	9	82	1
55	S0131-09	73	2785660	513	38159	158924	82671	2577	9	81	1
56	S0132-09	69	2788144	513	40407	304034	82739	2574	9	82	1
57	S0134-09	77	2775002	513	36038	158156	64168	2565	9	80	1
58	S0136-09	66	2779343	513	42111	185629	78658	2571	9	82	1
59	S0162-10	72	2790058	513	38750	165124	94474	2576	9	82	1
60	S0260-09	69	2788439	507	40412	165124	94476	2571	9	82	1
61	DRS014052	81	2765965	559	34147	158803	68647	2562	4	50	1
62	12S0467	2	2889579	3941	1444789	2885638	2885638	2627	27	87	1
63	DSM7528	1	2872802	2872802	2872802	2872802	2872802	2623	27	87	1
64	JF4335	1	2887451	2887451	2887451	2887451	2887451	2624	27	87	1
The tables 2A and 2B shows assembly (contig number, genome size, min, avg, max size of contig and N50 values in bp) and annotation (CDS, rRNA, tRNA and tmRNA) summary for the 64 strains involved in the study. Genome variability was very limited for the strains under current study with respect to genome size and encoded proteins.

## Sheet: Table S3
Table S3: CRISPR spacers
	CRISPR spacer array
	Isolate ID	Region_1 (No)	Region_2 (No)	spacers in region_1																																												spacers in region_2
1	S0132-09	28			1	2					6	7	8	9	10	11	12				13	13	14			15	16		17	45	18	19	20	21								29	30	31	32
2	S0099-08	35	8		1	2	3	4		5	6	7	8	9	10			22	23	24			14	15	16	15	16		17		18	19	20	21	22	23	24	25	26	27	28	29	30	31	32	33		34	35
3	S0102-08	35	8		1	2	3	4		5	6	7	8	9	10			22	23	24			14	15	16	15	16		17		18	19	20	21	22	23	24	25	26	27	28	29	30	31	32	33		34	35
4	BS171-00	35	8		1	2	3	4		5	6	7	8	9	10	11	12				13		14	15	16	15	16		17		18	19	20	21	22	23	24	25	26	27	28	29	30	31	32	33		34	35
5	BS169-00	27	8		1	2	3	4		5	6	7	8	9		11	12				13											19	20	21	22	23	24	25	26	27	28	29	30	31	32	33		34	35
6	BS90-02	33	8		1		3	4		5	6	7	8	9	10	11	12				13		14	15	16	15	16		17		18	19	20	21	22	23		25	26	27	28	29	30	31	32	33		34	35
7	S0105-08	30	9		1	2	3	4		5	6	7	8	9	10	11	12				13		14			15	16		17		18	19	20				24	25	26	27	28	29	30	31	32	33			35
8	S0101-08	30	9		1	2	3	4		5	6	7	8	9	10	11	12				13		14			15	16		17		18	19	20				24	25	26	27	28	29	30	31	32	33			35
9	BC93-06	30	9		1	2	3	4		5	6	7	8	9	10	11	12				13		14			15	16		17		18	19	20				24	25	26	27	28	29	30	31	32	33			35
10	S0100-08	30	9		1	2	3	4		5	6	7	8	9	10	11	12				13		14			15	16		17		18	19	20				24	25	26	27	28	29	30	31	32	33			35
11	S0021-10	17	10		1	2	3	4		5	6	7	8	9	10	11	12				13		14			15	16		17																			34	35
12	S0022-10	17	10		1	2	3	4		5	6	7	8	9	10	11	12				13		14			15	16		17																			34	35
13	S0121-09	17	10		1	2	3	4		5	6	7	8	9	10	11	12				13		14			15	16		17																			34	35
14	S0103-08	29	10		1	2	3	4		5	6	7	8	9	10	11	12				13		14			15	16		17			19	20				24	25	26	27	28	29	30	31	32	33		34	35
15	DRS014052	25	10		1	2	3	4	4	5	6	7	8	9	10	11	12				13		14			15												25	26	27	28	29	30	31	32	33		34	35
16	16S0579	30	10		1	2	3	4		5	6	7	8	9	10	11	12				13		14			15	16		17		18	19	20				24	25	26	27	28	29	30	31	32	33		34	35
17	15S0089	30	10		1	2	3	4		5	6	7	8	9	10	11	12				13		14			15	16		17		18	19	20				24	25	26	27	28	29	30	31	32	33		34	35
18	15S0023	26	10		1	2	3	4		5	6	7	8	9	10						13		14								18	19	20	21	22	23	24	25	26	27			30	31	32	33		34	35
19	16S0574	31	10		1	2	3	4		5	6	7			10	11	12				13		14			15	16		17		18	19	20	21	22	23	24	25	26	27	28	29	30	31	32	33		34	35
20	S0162-10	31	10		1	2	3	4		5	6	7	8	9	10	11	12				13		14			15	16		17		18	19	20	21			24	25	26	27	28	29	30	31	32	33		34	35
21	12S0470	20	10	44	1	2	3	4		5	6	7	8	9	10	11	12				13																				28	29	30	31	32	33		34	35
22	S0260-09	31	10		1	2	3	4		5	6	7			10	11	12				13		14			15	16		17		18	19	20	21	22	23	24	25	26	27	28	29	30	31	32	33		34	35
23	12S0467	31	10		1	2	3	4		5	6	7			10	11	12				13		14			15	16		17		18	19	20	21	22	23	24	25	26	27	28	29	30	31	32	33		34	35
24	12S0468	31	10		1	2	3	4		5	6	7			10	11	12				13		14			15	16		17		18	19	20	21	22	23	24	25	26	27	28	29	30	31	32	33		34	35
25	15S0088	32	10		1	2	3	4		5	6	7		9	10	11	12				13		14			15	16		17		18	19	20	21	22	23	24	25	26	27	28	29	30	31	32	33		34	35
26	13S0851	32	10		1	2	3	4		5	6	7	8	9	10	11	12				13		14			15	16		17		18	19	20	21	22	23	24	25	26	27	28	29	30	31	32			34	35
27	13S0854	32	10		1	2	3	4		5	6	7	8	9	10	11	12				13		14			15	16		17		18	19	20	21	22	23	24	25	26	27	28	29	30	31	32			34	35
28	BS106-02	33	10		1		3	4		5	6	7	8	9	10	11	12				13		14			15	16	15	17		18	19	20	21	22	23	24	25	26	27	28	29	30	31	32	33		34	35
29	S0136-09	33	10		1	2	3	4		5	6	7	8	9	10	11	12				13		14			15	16		17		18	19	20	21	22	23	24	25	26	27	28	29	30	31	32	33		34	35
30	S0134-09	33	10		1	2	3	4		5	6	7	8	9	10	11	12				13		14			15	16		17		18	19	20	21	22	23	24	25	26	27	28	29	30	31	32	33		34	35
31	S0131-09	33	10		1	2	3	4		5	6	7	8	9	10	11	12				13		14			15	16		17		18	19	20	21	22	23	24	25	26	27	28	29	30	31	32	33		34	35
32	S0098-08	33	10		1	2	3	4		5	6	7	8	9	10	11	12				13		14			15	16		17		18	19	20	21	22	23	24	25	26	27	28	29	30	31	32	33		34	35
33	S0041-08	33	10		1	2	3	4		5	6	7	8	9	10	11	12				13		14			15	16		17		18	19	20	21	22	23	24	25	26	27	28	29	30	31	32	33		34	35
34	S0040-08	33	10		1	2	3	4		5	6	7	8	9	10	11	12				13		14			15	16		17		18	19	20	21	22	23	24	25	26	27	28	29	30	31	32	33		34	35
35	S0015-08	33	10		1	2	3	4		5	6	7	8	9	10	11	12				13		14			15	16		17		18	19	20	21	22	23	24	25	26	27	28	29	30	31	32	33		34	35
36	S0014-08	33	10		1	2	3	4		5	6	7	8	9	10	11	12				13		14			15	16		17		18	19	20	21	22	23	24	25	26	27	28	29	30	31	32	33		34	35
37	S0013-08	33	10		1	2	3	4		5	6	7	8	9	10	11	12				13		14			15	16		17		18	19	20	21	22	23	24	25	26	27	28	29	30	31	32	33		34	35
38	S0008-10	33	10		1	2	3	4		5	6	7	8	9	10	11	12				13		14			15	16		17		18	19	20	21	22	23	24	25	26	27	28	29	30	31	32	33		34	35
39	JF4335	33	10		1	2	3	4		5	6	7	8	9	10	11	12				13		14			15	16		17		18	19	20	21	22	23	24	25	26	27	28	29	30	31	32	33		34	35
40	BS94-02	33	10		1	2	3	4		5	6	7	8	9	10	11	12				13		14			15	16		17		18	19	20	21	22	23	24	25	26	27	28	29	30	31	32	33		34	35
41	BS92-02	33	10		1	2	3	4		5	6	7	8	9	10	11	12				13		14			15	16		17		18	19	20	21	22	23	24	25	26	27	28	29	30	31	32	33		34	35
42	BS91-02	33	10		1	2	3	4		5	6	7	8	9	10	11	12				13		14			15	16		17		18	19	20	21	22	23	24	25	26	27	28	29	30	31	32	33		34	35
43	BS80-01	33	10		1	2	3	4		5	6	7	8	9	10	11	12				13		14			15	16		17		18	19	20	21	22	23	24	25	26	27	28	29	30	31	32	33		34	35
44	BS79-01	33	10		1	2	3	4		5	6	7	8	9	10	11	12				13		14			15	16		17		18	19	20	21	22	23	24	25	26	27	28	29	30	31	32	33		34	35
45	BS109-02	33	10		1	2	3	4		5	6	7	8	9	10	11	12				13		14			15	16		17		18	19	20	21	22	23	24	25	26	27	28	29	30	31	32	33		34	35
46	BS108-02	33	10		1	2	3	4		5	6	7	8	9	10	11	12				13		14			15	16		17		18	19	20	21	22	23	24	25	26	27	28	29	30	31	32	33		34	35
47	BS107-02	33	10		1	2	3	4		5	6	7	8	9	10	11	12				13		14			15	16		17		18	19	20	21	22	23	24	25	26	27	28	29	30	31	32	33		34	35
48	BS105-02	33	10		1	2	3	4		5	6	7	8	9	10	11	12				13		14			15	16		17		18	19	20	21	22	23	24	25	26	27	28	29	30	31	32	33		34	35
49	BS104-02	33	10		1	2	3	4		5	6	7	8	9	10	11	12				13		14			15	16		17		18	19	20	21	22	23	24	25	26	27	28	29	30	31	32	33		34	35
50	BC97-06	33	10		1	2	3	4		5	6	7	8	9	10	11	12				13		14			15	16		17		18	19	20	21	22	23	24	25	26	27	28	29	30	31	32	33		34	35
51	BC138-06	33	10		1	2	3	4		5	6	7	8	9	10	11	12				13		14			15	16		17		18	19	20	21	22	23	24	25	26	27	28	29	30	31	32	33		34	35
52	BC103-06	29	10		1	2	3	4		5	6	7	8	9	10	11	12				13		14			15	16		17		18	19	20	21	22	23	24	25	26	27	28	29	30	31	32	33		34	35
53	16S0578	33	10		1	2	3	4		5	6	7	8	9	10	11	12				13		14			15	16		17		18	19	20	21	22	23	24	25	26	27	28	29	30	31	32	33		34	35
54	15S0008	33	10		1	2	3	4		5	6	7	8	9	10	11	12				13		14			15	16		17		18	19	20	21	22	23	24	25	26	27	28	29	30	31	32	33		34	35
55	12S0472	33	10		1	2	3	4		5	6	7	8	9	10	11	12				13		14			15	16		17		18	19	20	21	22	23	24	25	26	27	28	29	30	31	32	33		34	35
56	12S0471	33	10		1	2	3	4		5	6	7	8	9	10	11	12				13		14			15	16		17		18	19	20	21	22	23	24	25	26	27	28	29	30	31	32	33		34	35
57	12S0469	33	10		1	2	3	4		5	6	7	8	9	10	11	12				13		14			15	16		17		18	19	20	21	22	23	24	25	26	27	28	29	30	31	32	33		34	35
58	12S0466	33	10		1	2	3	4		5	6	7	8	9	10	11	12				13		14			15	16		17		18	19	20	21	22	23	24	25	26	27	28	29	30	31	32	33		34	35
59	12S0465	33	10		1	2	3	4		5	6	7	8	9	10	11	12				13		14			15	16		17		18	19	20	21	22	23	24	25	26	27	28	29	30	31	32	33		34	35
60	12S0464	33	10		1	2	3	4		5	6	7	8	9	10	11	12				13		14			15	16		17		18	19	20	21	22	23	24	25	26	27	28	29	30	31	32	33		34	35
61	11S0318	33	10		1	2	3	4		5	6	7	8	9	10	11	12				13		14			15	16		17		18	19	20	21	22	23	24	25	26	27	28	29	30	31	32	33		34	35
62	11S0315	33	10		1	2	3	4		5	6	7	8	9	10	11	12				13		14			15	16		17		18	19	20	21	22	23	24	25	26	27	28	29	30	31	32	33		34	35
63	11S0316	33	10		1	2	3	4		5	6	7	8	9	10	11	12				13		14			15	16		17		18	19	20	21	22	23	24	25	26	27	28	29	30	31	32	33		34	35
64	DSM7528	33	10		1	2	3	4		5	6	7	8	9	10	11	12				13		14			15	16		17		18	19	20	21	22	23	24	25	26	27	28	29	30	31	32	33		34	35
	Total	1988	620
		2608
The number of spacers identified for each strain at the repeat regions one and two are detailed in Table S3. Unique spacers are numbered form 1 to 45 (spacers are numbered first with respect to DSM 7528T followed by other strains whenever new spacers are observed). Spacer absences for all strains are represented as blank spaces. Total number of spacers identified as well as separately for repeat …
[truncated: 8 more columns]

## Sheet: Table S4
Table S4: Prophages and genomic islands
Prophages
Prophage 1	781969	837086	55118 bp	Locus tag	Gene start	Gene end	Strand	Product
				DSM_7528_00721	781827	782603	1	hypothetical protein
				DSM_7528_00722	782640	783365	-1	Lipid II isoglutaminyl synthase (glutamine-hydrolyzing) subunit GatD
				DSM_7528_00723	783380	784741	-1	Lipid II isoglutaminyl synthase (glutamine-hydrolyzing) subunit MurT
				DSM_7528_00724	784954	785865	1	Monoacylglycerol lipase
				DSM_7528_00725	786011	787948	1	Sensor histidine kinase RcsC
				DSM_7528_00726	787935	788801	1	hypothetical protein
				DSM_7528_00727	788802	789926	1	Sensor histidine kinase RcsC
				DSM_7528_00728	789986	790543	1	hypothetical protein
				DSM_7528_00729	790614	792578	1	DNA topoisomerase 3
				DSM_7528_00730	792738	794375	-1	IS1182 family transposase ISCpe5
				DSM_7528_00731	794479	795183	-1	Inner membrane protein YohK
				DSM_7528_00732	795183	795557	-1	Antiholin-like protein LrgA
				DSM_7528_00733	795698	796669	1	hypothetical protein
				DSM_7528_00734	796821	797078	1	hypothetical protein
				DSM_7528_00735	797120	798715	-1	hypothetical protein
				DSM_7528_00736	798807	799265	-1	hypothetical protein
				DSM_7528_00737	799488	799751	1	hypothetical protein
				DSM_7528_00738	799726	801462	1	hypothetical protein
				DSM_7528_00739	801472	802431	-1	hypothetical protein
				DSM_7528_00740	802470	803375	-1	hypothetical protein
				DSM_7528_00741	803495	803869	-1	hypothetical protein
				DSM_7528_00742	804042	804233	1	hypothetical protein
				DSM_7528_00743	804345	804518	1	hypothetical protein
				DSM_7528_00744	804583	804774	1	hypothetical protein
				DSM_7528_00745	804954	805445	1	hypothetical protein
				DSM_7528_00746	805593	806453	1	hypothetical protein
				DSM_7528_00747	806455	807759	1	Replicative DNA helicase
				DSM_7528_00748	807761	807958	1	hypothetical protein
				DSM_7528_00749	807921	808175	1	hypothetical protein
				DSM_7528_00750	808331	808450	1	hypothetical protein
				DSM_7528_00751	808557	808946	1	hypothetical protein
				DSM_7528_00752	809184	809342	1	hypothetical protein
				DSM_7528_00753	809335	809973	1	Tyrosine recombinase XerC
				DSM_7528_00754	810393	810971	1	Serine recombinase PinR
				DSM_7528_00755	811011	811784	1	hypothetical protein
				DSM_7528_00756	811777	813087	1	hypothetical protein
				DSM_7528_00757	813180	814643	1	hypothetical protein
				DSM_7528_00758	814633	815991	1	hypothetical protein
				DSM_7528_00759	815984	816295	1	hypothetical protein
				DSM_7528_00760	816509	816784	1	hypothetical protein
				DSM_7528_00761	816972	817565	1	hypothetical protein
				DSM_7528_00762	817581	818468	1	hypothetical protein
				DSM_7528_00763	818512	818832	1	hypothetical protein
				DSM_7528_00764	818829	819143	1	hypothetical protein
				DSM_7528_00765	819136	819546	1	hypothetical protein
				DSM_7528_00766	819547	819900	1	hypothetical protein
				DSM_7528_00767	819901	820458	1	hypothetical protein
				DSM_7528_00768	820529	820831	1	hypothetical protein
				DSM_7528_00769	821145	823904	1	hypothetical protein
				DSM_7528_00770	823901	824605	1	hypothetical protein
				DSM_7528_00771	824605	826038	1	hypothetical protein
				DSM_7528_00772	826039	826317	1	hypothetical protein
				DSM_7528_00773	826319	828172	1	hypothetical protein
				DSM_7528_00774	828183	828416	1	hypothetical protein
				DSM_7528_00775	828436	828843	1	hypothetical protein
				DSM_7528_00776	828914	829969	1	hypothetical protein
				DSM_7528_00777	830074	830325	-1	hypothetical protein
				DSM_7528_00778	830339	830524	-1	hypothetical protein
				DSM_7528_00779	830750	831421	1	putative manganese catalase
				DSM_7528_00780	831965	832234	1	hypothetical protein
				DSM_7528_00781	832291	832380	1	hypothetical protein
				DSM_7528_00782	832425	833213	1	hypothetical protein
				DSM_7528_00783	833316	834083	1	Nitrate import ATP-binding protein NrtD
				DSM_7528_00784	834076	834864	1	Riboflavin transport system permease protein RibX
				DSM_7528_00785	834990	836720	1	Beta-barrel assembly-enhancing protease
				DSM_7528_00786	836787	837887	1	hypothetical protein
Prophage 2	1417854	1446389	28536 bp	Locus tag	Gene start	Gene end	Strand	Product
				DSM_7528_01346	1416343	1418010	-1	Ribonuclease J1
				DSM_7528_01347	1418087	1418545	-1	Ferric uptake regulation protein
				DSM_7528_01348	1418576	1418851	-1	hypothetical protein
				DSM_7528_01349	1418930	1419346	-1	Putative pre-16S rRNA nuclease
				DSM_7528_01350	1419393	1419650	-1	hypothetical protein
				DSM_7528_01351	1419783	1422422	-1	Alanine--tRNA ligase
				DSM_7528_01352	1422746	1423777	-1	hypothetical protein
				DSM_7528_01353	1423755	1424252	-1	hypothetical protein
				DSM_7528_01354	1424353	1425432	-1	tRNA-specific 2-thiouridylase MnmA
				DSM_7528_01355	1425443	1425877	-1	Iron-sulfur cluster assembly scaffold protein IscU
				DSM_7528_01356	1425879	1427060	-1	Cysteine desulfurase IscS
				DSM_7528_01357	1427062	1427514	-1	HTH-type transcriptional regulator CymR
				DSM_7528_01358	1427625	1428869	-1	putative AAA domain-containing protein
				DSM_7528_01359	1428890	1429372	-1	hypothetical protein
				DSM_7528_01360	1429552	1432182	-1	Aldehyde-alcohol dehydrogenase
				DSM_7528_01361	1432681	1433094	-1	hypothetical protein
				DSM_7528_01362	1433188	1434003	-1	Acetyl-coenzyme A carboxylase carboxyl transferase subunit alpha
				DSM_7528_01363	1433996	1434871	-1	Acetyl-coenzyme A carboxylase carboxyl transferase subunit beta
				DSM_7528_01364	1434864	1436216	-1	Biotin carboxylase
				DSM_7528_01365	1436226	1436648	-1	3-hydroxyacyl-[acyl-carrier-protein] dehydrataseFabZ
				DSM_7528_01366	1436651	1437148	-1	Biotin carboxyl carrier protein of acetyl-CoA carboxylase
				DSM_7528_01367	1437167	1438402	-1	3-oxoacyl-[acyl-carrier-protein] synthase 2
				DSM_7528_01368	1438417	1439157	-1	3-oxoacyl-[acyl-carrier-protein] reductase FabG
				DSM_7528_01369	1439167	1440096	-1	Malonyl CoA-acyl carrier protein transacylase
				DSM_7528_01370	1440089	1441027	-1	NADH:quinone reductase
				DSM_7528_01371	1441085	1441306	-1	Acyl carrier protein
				DSM_7528_01372	1441368	1442345	-1	3-oxoacyl-[acyl-carrier-protein] synthase 3
				DSM_7528_01373	1442355	1442807	-1	hypothetical protein
				DSM_7528_01374	1443174	1444091	-1	Photosystem I assembly protein Ycf3
				DSM_7528_01375	1444108	1444440	-1	hypothetical protein
				DSM_7528_01376	1444473	1445606	-1	hypothetical protein
				DSM_7528_01377	1445683	1447908	-1	ATP-dependent Clp protease ATP-binding subunit ClpA
Prophage 3	1500873	1519822	18950	Locus tag	Gene start	Gene end	Strand	Product
				DSM_7528_01430	1500171	1501301	1	hypothetical protein
				DSM_7528_01431	1501359	1502234	-1	hypothetical protein
				DSM_7528_01432	1502448	1504229	-1	hypothetical protein
				DSM_7528_01433	1504264	1504911	-1	hypothetical protein
				DSM_7528_01434	1505084	1505587	-1	hypothetical protein
				DSM_7528_01435	1505923	1506162	-1	hypothetical protein
				DSM_7528_01436	1506699	1506818	-1	hypothetical protein
				DSM_7528_01437	1507815	1508981	-1	IS256 family transposase ISCbo4
				DSM_7528_01438	1511527	1511817	-1	CRISPR-associated endoribonuclease Cas2
				DSM_7528_01439	1511819	1512817	-1	CRISPR-associated endonuclease Cas1
				DSM_7528_01440	1512827	1513321	-1	hypothetical protein
				DSM_7528_01441	1513318	1513650	-1	hypothetical protein
				DSM_7528_01442	1513713	1515881	-1	hypothetical protein
				DSM_7528_01443	1515928	1516707	-1	hypothetical protein
				DSM_7528_01444	1516710	1517657	-1	hypothetical protein
				DSM_7528_01445	1517660	1519393	-1	hypothetical protein
Prophage 4	1871773	1896965	25193	Locus tag	Gene start	Gene end	Strand	Product
				DSM_7528_01786	1872650	1873300	-1	Membrane lipoprotein TmpC
				DSM_7528_01787	1873603	1874499	-1	hypothetical protein
				DSM_7528_01788	1874654	1875535	1	hypothetical protein
				DSM_7528_01789	1875538	1875630	-1	hypothetical protein
				DSM_7528_01790	1875667	1876533	-1	L-arabinose transport system permease protein AraQ
				DSM_7528_01791	1876552	1877478	-1	Melibiose/raffinose/stachyose import permease protein MelD
				DSM_7528_01792	1877546	1878868	-1	hypothetical protein
				DSM_7528_01793	1879097	1880080	-1	Catabolite control protein A
				DSM_7528_01794	1880195	1881115	-1	Ribose import binding protein RbsB
				DSM_7528_01795	1881144	1882079	-1	Ribose import permease protein RbsC
				DSM_7528_01796	1882097	1883599	-1	Ribose import ATP-binding protein RbsA
				DSM_7528_01797	1883613	1884008	-1	D-ribose pyranase
				DSM_7528_01798	1884011	1884940	-1	Ribokinase
				DSM_7528_01799	1885124	1885897	-1	hypothetical protein
				DSM_7528_01800	1886103	1887182	-1	Protein-glutamate methylesterase/protein-glutamine glutaminase
				DSM_7528_01801	1887823	1888506	-1	Dual-specificity RNA pseudouridine synthase RluF
				DSM_7528_01802	1888829	1888966	-1	hypothetical protein
				DSM_7528_01803	1889042	1890067	-1	hypothetical protein
				DSM_7528_01804	1890256	1891041	-1	hypothetical protein
				DSM_7528_01805	1891563	1892534	-1	Nuclease SbcCD subunit C
				DSM_7528_01806	1892521	1893738	-1	Nuclease SbcCD subunit D
				DSM_7528_01807	1893937	1895415	1	L-aspartate oxidase
				DSM_7528_01808	1895549	1896787	1	IS256 family transposase ISCbo4
Genomic Islands
Genomic island 1	491290	512094	20804	Locus tag	Gene start	Gene end	Strand	Product
				DSM_7528_00454	491290	492243	1	hypothetical protein
				DSM_7528_00455	492306	493235	1	hypothetical protein
				DSM_7528_00456	493306	493479	1	hypothetical protein
				DSM_7528_00457	493980	495281	1	hypothetical protein
				DSM_7528_00458	495302	496564	1	hypothetical protein
				DSM_7528_00459	496606	498021	-1	Multidrug export protein MepA
				DSM_7528_00460	498253	500322	-1	HTH-type transcriptional activator RhaS
				DSM_7528_00461	500552	503152	1	Chaperone protein ClpB
				DSM_7528_00462	503252	504265	1	hypothetical protein
				DSM_7528_00468	504960	505142	-1	Small, acid-soluble spore protein C1
				DSM_7528_00469	505223	505405	-1	Small, acid-soluble spore protein C1
				DSM_7528_00470	505482	505664	-1	Small, acid-soluble spore protein C1
				DSM_7528_00471	505919	506518	-1	hypothetical protein
				DSM_7528_00472	506750	507463	1	ABC-type transporter ATP-binding protein EcsA
				DSM_7528_00473	507456	509054	1	hypothetical protein
				DSM_7528_00474	509174	509341	1	hypothetical protein
				DSM_7528_00475	509394	509768	1	HTH-type transcriptional repressor YtrA
				DSM_7528_00476	509819	510949	1	hypothetical protein
				DSM_7528_00477	511145	511642	1	hypothetical protein
				DSM_7528_00478	511690	512094	-1	hypothetical protein
Genomic island 2	584568	595956	11388	Locus tag	Gene start	Gene end	Strand	Product
				DSM_7528_00546	584568	585584	-1	Aspartate--ammonia ligase
				DSM_7528_00547	586320	586841	1	hypothetical protein
				DSM_7528_00548	586884	587930	-1	hypothetical protein
				DSM_7528_00549	588098	588205	-1	hypothetical protein
				DSM_7528_00550	588861	590300	-1	hypothetical protein
				DSM_7528_00551	590479	590685	1	hypothetical protein
				DSM_7528_00552	590831	591013	1	hypothetical protein
				DSM_7528_00553	591076	591249	1	hypothetical protein
				DSM_7528_00554	591368	591784	1	hypothetical protein
				DSM_7528_00555	591870	592079	-1	Cold shock-like protein CspLA
				DSM_7528_00556	592608	593945	1	Branched-chain amino acid transport system 2 carrier protein
				DSM_7528_00557	594027	594164	-1	hypothetical protein
				DSM_7528_00558	594294	595058	1	hypothetical protein
				DSM_7528_00559	595345	595956	1	putative manganese efflux pump MntP
Genomic island 3	1104570	1111547	6977	Locus tag	Gene start	Gene end	Strand	Product
				DSM_7528_01066	1104570	1105202	1	hypothetical protein
				DSM_7528_01067	1105205	1105588	1	HTH-type transcriptional repressor YtrA
				DSM_7528_01068	1105589	1106488	1	ABC transporter ATP-binding protein YtrB
				DSM_7528_01069	1106469	1106996	1	hypothetical protein
				DSM_7528_01070	1106990	1107481	1	hypothetical protein
				DSM_7528_01071	1107474	1107863	-1	hypothetical protein
				DSM_7528_01072	1108035	1108277	1	hypothetical protein
				DSM_7528_01073	1108556	1109995	-1	hypothetical protein
				DSM_7528_01074	1110174	1110692	1	Thiamine precursor transporter HmpT
				DSM_7528_01075	1110711	1111547	1	Pyridoxine/pyridoxal/pyridoxamine kinase
Genomic island 4	1283806	1303156	19350	Locus tag	Gene start	Gene end	Strand	Product
				DSM_7528_01238	1283806	1284492	-1	hypothetical protein
				DSM_7528_01239	1284493	1284963	-1	hypothetical protein
				DSM_7528_01240	1285109	1285576	1	hypothetical protein
				DSM_7528_01241	1285633	1286115	1	hypothetical protein
				DSM_7528_01242	1286187	1287383	-1	hypothetical protein
				DSM_7528_01243	1287638	1288273	1	hypothetical protein
				DSM_7528_01244	1288425	1289663	1	IS256 family transposase ISCbo4
				DSM_7528_01245	1289852	1291144	-1	hypothetical protein
				DSM_7528_01246	1291295	1291450	-1	hypothetical protein
				DSM_7528_01247	1291610	1291750	-1	hypothetical protein
				DSM_7528_01248	1292032	1295259	-1	Sensor histidine kinase RcsC
				DSM_7528_01249	1295407	1296837	-1	Adenylosuccinate lyase
				DSM_7528_01250	1296977	1297195	1	hypothetical protein
				DSM_7528_01251	1297282	1297542	-1	Phosphocarrier protein HPr
				DSM_7528_01252	1297703	1297963	-1	Stage V sporulation protein S
				DSM_7528_01253	1298162	1299706	-1	Ribonuclease Y
				DSM_7528_01254	1300029	1301081	-1	Protein RecA
				DSM_7528_01255	1301245	1301835	-1	CDP-diacylglycerol--glycerol-3-phosphate 3-phosphatidyltransferase
				DSM_7528_01256	1301819	1303156	-1	Ribosomal protein S12 methylthiotransferase RimO
Genomic island 5	1886014	1908237	22223	Locus tag	Gene start	Gene end	Strand	Product
				DSM_7528_01826	1886014	1887093	-1	Protein-glutamate methylesterase/protein-glutamine glutaminase
				DSM_7528_01827	1887734	1888417	-1	Dual-specificity RNA pseudouridine synthase RluF
				DSM_7528_01828	1888740	1888877	-1	hypothetical protein
				DSM_7528_01829	1888953	1889978	-1	hypothetical protein
				DSM_7528_01830	1890167	1890952	-1	hypothetical protein
				DSM_7528_01831	1891474	1892445	-1	Nuclease SbcCD subunit C
				DSM_7528_01832	1892432	1893649	-1	Nuclease SbcCD subunit D
				DSM_7528_01833	1893848	1895326	1	L-aspartate oxidase
				DSM_7528_01834	1895460	1896698	1	IS256 family transposase ISCbo4
				DSM_7528_01835	1896915	1897532	-1	Phosphate propanoyltransferase
				DSM_7528_01836	1897655	1898908	-1	Methyl-accepting chemotaxis protein 4
				DSM_7528_01837	1898868	1899710	-1	hypothetical protein
				DSM_7528_01838	1899931	1900329	1	CTP pyrophosphohydrolase
				DSM_7528_01839	1900417	1902054	1	IS1182 family transposase ISCpe5
				DSM_7528_01840	1902212	1902760	-1	hypothetical protein
				DSM_7528_01841	1902772	1903419	-1	hypothetical protein
				DSM_7528_01842	1903412	1904251	-1	Vitamin B12 import ATP-binding protein BtuD
				DSM_7528_01843	1904254	1904628	-1	HTH-type transcriptional repressor YtrA
				DSM_7528_01844	1904735	1905175	-1	hypothetical protein
				DSM_7528_01845	1905251	1905457	-1	Copper chaperone CopZ
				DSM_7528_01846	1905500	1907935	-1	Copper-exporting P-type ATPase
				DSM_7528_01847	1907971	1908237	-1	Copper-sensing transcriptional repressor CsoR
Genomic island 6	2075218	2085359	10141	Locus tag	Gene start	Gene end	Strand	Product
				DSM_7528_02002	2075218	2078007	-1	hypothetical protein
				DSM_7528_02003	2078175	2078357	-1	hypothetical protein
				DSM_7528_02004	2078558	2079427	1	hypothetical protein
				DSM_7528_02005	2079457	2079723	1	hypothetical protein
				DSM_7528_02006	2079753	2080634	1	hypothetical protein
				DSM_7528_02007	2080664	2081509	1	hypothetical protein
				DSM_7528_02008	2081539	2082432	1	hypothetical protein
				DSM_7528_02009	2082462	2082752	1	hypothetical protein
				DSM_7528_02010	2082782	2083627	1	hypothetical protein
				DSM_7528_02011	2083657	2084538	1	hypothetical protein
				DSM_7528_02012	2084667	2085359	-1	hypothetical protein
Genomic island 7	2231159	2240310	9151	Locus tag	Gene start	Gene end	Strand	Product
				DSM_7528_02145	2231159	2231440	-1	hypothetical protein
				DSM_7528_02146	2231843	2232229	1	hypothetical protein
				DSM_7528_02147	2232444	2232749	1	hypothetical protein
				DSM_7528_02148	2233469	2233972	-1	hypothetical protein
				DSM_7528_02149	2233997	2234299	-1	tRNA nuclease CdiA
				DSM_7528_02150	2234374	2235138	-1	hypothetical protein
				DSM_7528_02151	2235537	2236649	-1	hypothetical protein
				DSM_7528_02152	2237019	2237306	1	hypothetical protein
				DSM_7528_02153	2237397	2238425	1	hypothetical protein
				DSM_7528_02154	2238425	2239621	1	hypothetical protein
				DSM_7528_02155	2239618	2240310	1	Lipoprotein-releasing system ATP-binding protein LolD
Genomic island 8	2614495	2622559	8064	Locus tag	Gene start	Gene end	Strand	Product
				DSM_7528_02528	2614495	2614812	-1	PTS system galactose-specific EIIB component
				DSM_7528_02529	2614935	2615834	-1	hypothetical protein
				DSM_7528_02530	2615892	2617184	-1	Lichenan permease IIC component
				DSM_7528_02531	2617854	2618342	-1	Guanine deaminase
				DSM_7528_02532	2619125	2619376	1	hypothetical protein
				DSM_7528_02533	2620161	2621399	-1	IS256 family transposase ISCbo4
				DSM_7528_02534	2621639	2622052	-1	hypothetical protein
				DSM_7528_02535	2622440	2622559	-1	hypothetical protein
Genomic island 9	2819089	2829854	10765	Locus tag	Gene start	Gene end	Strand	Product
				DSM_7528_02712	2819089	2820120	1	Anaerobic sulfite reductase subunit A
				DSM_7528_02713	2820122	2820916	1	Anaerobic sulfite reductase subunit B
				DSM_7528_02714	2820929	2821975	1	Anaerobic sulfite reductase subunit C
				DSM_7528_02715	2822107	2823744	1	IS1182 family transposase ISCpe5
				DSM_7528_02716	2824763	2827390	1	hypothetical protein
				DSM_7528_02717	2827958	2828182	1	hypothetical protein
				DSM_7528_02718	2828604	2829854	1	Enterobactin exporter EntS
The prophages (one to four) and genomic islands (one to nine) identified are depicted in the Table. Genomic coordinates as per DSM 7528T strain for start and end positions, number of genes present, gene start, gene end, strand and product encoded are also depicted. Prophages and genomic islands were predicted using Prophage Hunter tool and Island Viewer 4 respectively
1: Indicate forward strand; -1 Indicate reverse strand

## Sheet: Table S5
Table S5: Pairwise SNP variations
	11S0315	11S0316	11S0318	12S0464	12S0465	12S0466	12S0467	12S0468	12S0469	12S0470	12S0471	12S0472	13S0851	13S0854	15S0008	15S0023	15S0088	15S0089	16S0574	16S0578	16S0579	BC103-06	BC138-06	BC93-06	BC97-06	BS104-02	BS105-02	BS106-02	BS107-02	BS108-02	BS109-02	BS169-00	BS171-00	BS79-01	BS80-01	BS90-02	BS91-02	BS92-02	BS94-02	DRS014052	JF4335	DSM7528*	S0008-10	S0013-08	S0014-08	S0015-08	S0021-10	S0022-10	S0040-08
11S0315	0	46	52	52	49	56	81	55	52	56	25	18	54	55	65	241	59	69	73	93	80	88	61	93	88	58	49	37	48	37	54	72	76	37	56	37	48	38	45	175	59	100	61	104	90	90	119	142	63
11S0316	46	0	68	68	65	72	97	71	68	72	41	34	70	71	81	257	75	85	89	109	96	104	77	109	104	74	65	53	64	53	70	88	92	53	72	53	64	54	61	191	75	116	77	120	106	106	135	158	79
11S0318	52	68	0	30	27	34	59	33	30	34	47	36	32	33	43	219	37	47	53	73	58	68	39	71	68	36	27	15	26	15	32	50	54	15	34	15	26	16	23	153	37	80	39	84	70	70	97	120	41
12S0464	52	68	30	0	27	34	59	33	24	34	47	36	32	33	43	219	37	47	53	73	58	68	39	71	68	36	27	15	26	15	32	50	54	15	34	15	26	16	23	153	37	80	39	84	70	70	97	120	41
12S0465	49	65	27	27	0	31	56	30	27	31	44	33	29	30	40	216	34	44	50	70	55	65	36	68	65	33	24	12	23	12	29	47	51	12	31	12	23	13	20	150	34	77	36	81	67	67	94	117	38
12S0466	56	72	34	34	31	0	57	31	34	38	51	40	36	37	47	223	41	51	57	77	62	72	43	75	72	28	31	19	30	19	36	54	58	19	38	19	30	20	27	157	41	84	43	88	74	74	101	124	45
12S0467	81	97	59	59	56	57	0	32	59	63	76	65	61	62	72	248	66	76	82	102	87	97	68	100	97	59	56	44	55	44	61	79	83	44	63	44	55	45	52	182	66	109	68	113	99	99	126	149	70
12S0468	55	71	33	33	30	31	32	0	33	37	50	39	35	36	46	222	40	50	56	76	61	71	42	74	71	33	30	18	29	18	35	53	57	18	37	18	29	19	26	156	40	83	42	87	73	73	100	123	44
12S0469	52	68	30	24	27	34	59	33	0	34	47	36	32	33	43	219	37	47	53	73	58	68	39	71	68	36	27	15	26	15	32	50	54	15	34	15	26	16	23	153	37	80	39	84	70	70	97	120	41
12S0470	56	72	34	34	31	38	63	37	34	0	51	40	36	37	47	223	41	51	57	77	62	72	43	75	72	40	31	19	30	19	36	54	58	19	38	19	30	20	27	157	41	84	43	88	74	74	101	124	45
12S0471	25	41	47	47	44	51	76	50	47	51	0	13	49	50	60	236	54	64	68	88	75	83	56	88	83	53	44	32	43	32	49	67	71	32	51	32	43	33	40	170	54	95	56	99	85	85	114	137	58
12S0472	18	34	36	36	33	40	65	39	36	40	13	0	38	39	49	225	43	53	57	77	64	72	45	77	72	42	33	21	32	21	38	56	60	21	40	21	32	22	29	159	43	84	45	88	74	74	103	126	47
13S0851	54	70	32	32	29	36	61	35	32	36	49	38	0	11	45	221	39	49	55	75	60	70	41	73	70	38	29	17	28	17	34	52	56	17	36	17	28	18	25	149	39	82	41	86	72	72	99	122	43
13S0854	55	71	33	33	30	37	62	36	33	37	50	39	11	0	46	222	40	50	56	76	61	71	42	74	71	39	30	18	29	18	35	53	57	18	37	18	29	19	26	150	40	83	42	87	73	73	100	123	44
15S0008	65	81	43	43	40	47	72	46	43	47	60	49	45	46	0	232	36	60	66	86	71	81	50	84	81	49	40	28	39	28	45	63	67	28	47	28	39	29	36	166	50	93	52	97	83	83	110	133	54
15S0023	241	257	219	219	216	223	248	222	219	223	236	225	221	222	232	0	226	236	242	262	247	257	228	260	257	225	216	204	215	204	221	239	243	204	223	204	215	205	212	342	226	269	228	273	259	259	286	309	230
15S0088	59	75	37	37	34	41	66	40	37	41	54	43	39	40	36	226	0	54	60	80	65	75	44	78	75	43	34	22	33	22	39	57	61	22	41	22	33	23	30	160	44	87	46	91	77	77	104	127	48
15S0089	69	85	47	47	44	51	76	50	47	51	64	53	49	50	60	236	54	0	70	90	25	85	56	46	85	53	44	32	43	32	49	67	71	32	51	32	43	33	40	170	54	97	56	101	87	87	108	131	58
16S0574	73	89	53	53	50	57	82	56	53	57	68	57	55	56	66	242	60	70	0	68	81	67	62	94	67	59	50	38	47	38	55	73	77	38	57	38	49	39	46	176	60	79	62	83	69	69	120	143	64
16S0578	93	109	73	73	70	77	102	76	73	77	88	77	75	76	86	262	80	90	68	0	101	87	82	114	87	79	70	58	69	58	75	93	97	58	77	58	69	59	66	196	80	99	82	103	89	89	140	163	84
16S0579	80	96	58	58	55	62	87	61	58	62	75	64	60	61	71	247	65	25	81	101	0	96	67	57	96	64	55	43	54	43	60	78	82	43	62	43	54	44	51	181	65	108	67	112	98	98	119	142	69
BC103-06	88	104	68	68	65	72	97	71	68	72	83	72	70	71	81	257	75	85	67	87	96	0	77	109	0	74	65	53	64	53	70	88	92	53	72	53	64	54	61	191	75	18	77	20	6	6	135	158	79
BC138-06	61	77	39	39	36	43	68	42	39	43	56	45	41	42	50	228	44	56	62	82	67	77	0	80	77	45	36	24	35	24	41	59	63	24	43	24	35	25	32	162	46	89	48	93	79	79	106	129	50
BC93-06	93	109	71	71	68	75	100	74	71	75	88	77	73	74	84	260	78	46	94	114	57	109	80	0	109	77	68	56	67	56	73	91	95	56	75	56	67	57	64	194	78	121	80	125	111	111	132	155	82
BC97-06	88	104	68	68	65	72	97	71	68	72	83	72	70	71	81	257	75	85	67	87	96	0	77	109	0	74	65	53	64	53	70	88	92	53	72	53	64	54	61	191	75	18	77	20	6	6	135	158	79
BS104-02	58	74	36	36	33	28	59	33	36	40	53	42	38	39	49	225	43	53	59	79	64	74	45	77	74	0	33	21	32	21	38	56	60	21	40	21	32	22	29	159	43	86	45	90	76	76	103	126	47
BS105-02	49	65	27	27	24	31	56	30	27	31	44	33	29	30	40	216	34	44	50	70	55	65	36	68	65	33	0	12	23	12	29	47	51	12	31	12	23	13	20	150	34	77	34	81	67	67	94	117	38
BS106-02	37	53	15	15	12	19	44	18	15	19	32	21	17	18	28	204	22	32	38	58	43	53	24	56	53	21	12	0	11	0	17	35	39	0	19	0	11	1	8	138	22	65	24	69	55	55	82	105	26
BS107-02	48	64	26	26	23	30	55	29	26	30	43	32	28	29	39	215	33	43	47	69	54	64	35	67	64	32	23	11	0	11	28	46	50	11	30	11	22	12	19	149	33	76	35	80	66	66	93	116	37
BS108-02	37	53	15	15	12	19	44	18	15	19	32	21	17	18	28	204	22	32	38	58	43	53	24	56	53	21	12	0	11	0	17	35	39	0	19	0	11	1	8	138	22	65	24	69	55	55	82	105	26
BS109-02	54	70	32	32	29	36	61	35	32	36	49	38	34	35	45	221	39	49	55	75	60	70	41	73	70	38	29	17	28	17	0	52	56	17	36	17	28	18	25	155	39	82	41	86	72	72	99	122	43
BS169-00	72	88	50	50	47	54	79	53	50	54	67	56	52	53	63	239	57	67	73	93	78	88	59	91	88	56	47	35	46	35	52	0	50	35	54	35	46	36	43	173	57	100	59	104	90	90	117	140	61
BS171-00	76	92	54	54	51	58	83	57	54	58	71	60	56	57	67	243	61	71	77	97	82	92	63	95	92	60	51	39	50	39	56	50	0	39	58	39	50	40	47	177	61	104	63	108	94	94	121	144	65
BS79-01	37	53	15	15	12	19	44	18	15	19	32	21	17	18	28	204	22	32	38	58	43	53	24	56	53	21	12	0	11	0	17	35	39	0	19	0	11	1	8	138	22	65	24	69	55	55	82	105	26
BS80-01	56	72	34	34	31	38	63	37	34	38	51	40	36	37	47	223	41	51	57	77	62	72	43	75	72	40	31	19	30	19	36	54	58	19	0	19	30	20	27	157	41	84	43	88	74	74	101	124	45
BS90-02	37	53	15	15	12	19	44	18	15	19	32	21	17	18	28	204	22	32	38	58	43	53	24	56	53	21	12	0	11	0	17	35	39	0	19	0	11	1	8	138	22	65	24	69	55	55	82	105	26
BS91-02	48	64	26	26	23	30	55	29	26	30	43	32	28	29	39	215	33	43	49	69	54	64	35	67	64	32	23	11	22	11	28	46	50	11	30	11	0	10	19	149	33	76	35	80	66	66	93	116	37
BS92-02	38	54	16	16	13	20	45	19	16	20	33	22	18	19	29	205	23	33	39	59	44	54	25	57	54	22	13	1	12	1	18	36	40	1	20	1	10	0	9	139	23	66	25	70	56	56	83	106	27
BS94-02	45	61	23	23	20	27	52	26	23	27	40	29	25	26	36	212	30	40	46	66	51	61	32	64	61	29	20	8	19	8	25	43	47	8	27	8	19	9	0	146	30	73	32	77	63	63	90	113	34
DRS014052	175	191	153	153	150	157	182	156	153	157	170	159	149	150	166	342	160	170	176	196	181	191	162	194	191	159	150	138	149	138	155	173	177	138	157	138	149	139	146	0	160	203	162	207	193	193	220	243	164
JF4335	59	75	37	37	34	41	66	40	37	41	54	43	39	40	50	226	44	54	60	80	65	75	46	78	75	43	34	22	33	22	39	57	61	22	41	22	33	23	30	160	0	87	46	91	77	77	104	127	48
DSM7528*	100	116	80	80	77	84	109	83	80	84	95	84	82	83	93	269	87	97	79	99	108	18	89	121	18	86	77	65	76	65	82	100	104	65	84	65	76	66	73	203	87	0	89	34	20	20	147	170	91
S0008-10	61	77	39	39	36	43	68	42	39	43	56	45	41	42	52	228	46	56	62	82	67	77	48	80	77	45	34	24	35	24	41	59	63	24	43	24	35	25	32	162	46	89	0	93	79	79	106	129	50
S0013-08	104	120	84	84	81	88	113	87	84	88	99	88	86	87	97	273	91	101	83	103	112	20	93	125	20	90	81	69	80	69	86	104	108	69	88	69	80	70	77	207	91	34	93	0	22	22	151	174	95
S0014-08	90	106	70	70	67	74	99	73	70	74	85	74	72	73	83	259	77	87	69	89	98	6	79	111	6	76	67	55	66	55	72	90	94	55	74	55	66	56	63	193	77	20	79	22	0	0	137	160	81
S0015-08	90	106	70	70	67	74	99	73	70	74	85	74	72	73	83	259	77	87	69	89	98	6	79	111	6	76	67	55	66	55	72	90	94	55	74	55	66	56	63	193	77	20	79	22	0	0	137	160	81
S0021-10	119	135	97	97	94	101	126	100	97	101	114	103	99	100	110	286	104	108	120	140	119	135	106	132	135	103	94	82	93	82	99	117	121	82	101	82	93	83	90	220	104	147	106	151	137	137	0	27	108
S0022-10	142	158	120	120	117	124	149	123	120	124	137	126	122	123	133	309	127	131	143	163	142	158	129	155	158	126	117	105	116	105	122	140	144	105	124	105	116	106	113	243	127	170	129	174	160	160	27	0	131
S0040-08	63	79	41	41	38	45	70	44	41	45	58	47	43	44	54	230	48	58	64	84	69	79	50	82	79	47	38	26	37	26	43	61	65	26	45	26	37	27	34	164	48	91	50	95	81	81	108	131	0
S0041-08	105	121	83	83	80	87	112	86	83	87	100	89	85	86	96	272	90	100	106	126	111	121	92	124	121	89	80	68	79	68	85	103	107	68	87	68	79	69	76	206	90	133	92	137	123	123	150	173	66
S0098-08	63	79	41	41	38	45	70	44	41	45	58	47	43	44	40	230	30	58	64	84	69	79	48	82	79	47	38	26	37	26	43	61	65	26	45	26	37	27	34	164	48	91	50	95	81	81	108	131	52
S0099-08	72	88	50	50	47	54	79	53	50	54	67	56	52	53	63	239	57	67	73	93	78	88	59	91	88	56	47	35	46	35	52	60	64	35	54	35	46	36	43	173	57	100	59	104	90	90	117	140	61
S0100-08	84	100	62	62	59	66	91	65	62	66	79	68	64	65	75	251	69	37	85	105	48	100	71	31	100	68	59	47	58	47	64	82	86	47	66	47	58	48	55	185	69	112	71	116	102	102	123	146	73
S0101-08	100	116	78	78	75	82	107	81	78	82	95	84	80	81	91	267	85	53	101	121	64	116	87	47	116	84	75	63	74	63	80	98	102	63	82	63	74	64	71	201	85	128	87	132	118	118	139	162	89
S0102-08	60	76	38	38	35	42	67	41	38	42	55	44	40	41	51	227	45	55	61	81	66	76	47	79	76	44	35	23	34	23	40	48	52	23	42	23	34	24	31	161	45	88	47	92	78	78	105	128	49
S0103-08	90	108	70	70	67	74	99	73	70	74	87	76	72	73	83	259	77	37	93	113	48	108	77	69	108	76	67	55	66	55	72	90	94	55	74	55	66	56	63	193	77	120	79	124	110	110	131	154	81
S0105-08	106	122	84	84	81	88	113	87	84	88	101	90	86	87	97	273	91	59	107	127	70	122	93	49	122	90	81	69	80	69	86	104	108	69	88	69	80	70	77	207	91	134	93	138	124	124	145	168	95
S0121-09	137	153	115	115	112	119	144	118	115	119	132	121	117	118	128	304	122	126	138	158	137	153	124	150	153	121	112	100	111	100	117	135	139	100	119	100	111	101	108	238	122	165	124	169	155	155	22	45	126
S0131-09	94	110	72	72	69	76	101	75	72	76	89	78	74	75	85	261	79	89	95	115	100	110	81	113	110	78	69	57	68	57	74	92	96	57	76	57	68	58	65	195	79	122	81	126	112	112	139	162	83
S0132-09	166	182	144	144	141	148	173	147	144	148	161	150	146	147	157	331	151	155	167	187	166	182	153	179	182	150	141	129	140	129	146	164	168	129	148	129	140	130	137	267	151	194	153	198	184	184	205	228	155
S0134-09	70	86	50	50	47	54	79	53	50	54	65	54	52	53	63	239	57	67	7	65	78	64	59	91	64	56	47	35	44	35	52	70	74	35	54	35	46	36	43	173	57	76	59	80	66	66	117	140	61
S0136-09	89	105	69	69	66	73	98	72	69	73	84	73	71	72	82	258	76	86	68	88	97	5	78	110	5	75	66	54	65	54	71	89	93	54	73	54	65	55	62	192	76	19	78	21	7	7	136	159	80
S0162-10	50	66	28	28	25	32	57	31	28	32	45	34	30	31	41	217	35	45	51	71	56	66	37	69	66	34	25	13	24	13	30	48	52	13	32	13	24	14	21	151	35	78	37	82	68	68	95	118	39
S0260-09	94	110	72	72	69	70	71	45	72	76	89	78	74	75	85	261	79	89	95	115	100	110	81	113	110	72	69	57	68	57	74	92	96	57	76	57	68	58	65	195	79	122	81	126	112	112	139	162	83
	* Referene strain used for calling SNPs with Snippy pipeline
Pairwise SNP variations among strains were deduced based on read mapping query strains with DSM 7528T reference genome with snippy tool. Pairwise SNP variations ranged from 0 to maximum of 331 SNPs among any two isolates. The pairwise SNP variations among two isolates were higher when they were from different geographical regions
[truncated: 15 more columns]

## Sheet: Table S6
Table S6: SNP details of same host and outbreak strains
Strain_ID	Base (DSM 7528T)	Base (Outbreak strain)		Type of Subsitution	Gene	Encoded protein
11S0315	C	A	CDS	missense_variant c.174C>A p.Phe58Leu	gyrB	DNA gyrase subunit B
	G	T	CDS	stop_gained c.682G>T p.Glu228*		hypothetical protein
	C	A	CDS	missense_variant c.274C>A p.Leu92Ile	hmuU	Hemin transport system permease protein HmuU
	C	A	CDS	missense_variant c.665C>A p.Ala222Glu	tgt	Queuine tRNA-ribosyltransferase
	G	T	CDS	stop_gained c.133G>T p.Gly45*		hypothetical protein
	G	T	CDS	stop_gained c.376G>T p.Glu126*	mobB	Molybdopterin-guanine dinucleotide biosynthesis adapter protein
	G	T	CDS	missense_variant c.393C>A p.Asn131Lys		hypothetical protein
	G	T	CDS	missense_variant c.1345C>A p.Pro449Thr	dnaG	DNA primase
	C	A	CDS	missense_variant c.517G>T p.Ala173Ser	gerBA_2	Spore germination protein B1
	C	A	CDS	missense_variant c.537G>T p.Met179Ile	artM	Arginine transport ATP-binding protein ArtM
	G	T	CDS	stop_gained c.1372G>T p.Glu458*	norV	Anaerobic nitric oxide reductase flavorubredoxin
	C	A	CDS	missense_variant c.729G>T p.Glu243Asp	yfiC	tRNA1(Val) (adenine(37)-N6)-methyltransferase
	G	T	CDS	stop_gained c.1391C>A p.Ser464*	gdpP	Cyclic-di-AMP phosphodiesterase GdpP
	G	T
	C	A
	C	A
11S0316	G	T	CDS	stop_gained c.931G>T p.Glu311*	rcsC_1	Sensor histidine kinase RcsC
	G	T	CDS	missense_variant c.963G>T p.Met321Ile	glcB	PTS system glucoside-specific EIICBA component
	G	T	CDS	missense_variant c.763G>T p.Ala255Ser	codA	Cytosine deaminase
	G	T	CDS	missense_variant c.295G>T p.Asp99Tyr		hypothetical protein
	C	A	CDS	missense_variant c.1025C>A p.Pro342Gln	potE	Putrescine transporter PotE
	C	A	CDS	missense_variant c.607G>T p.Val203Phe	ftsH_1	ATP-dependent zinc metalloprotease FtsH
	G	T	CDS	missense_variant c.132G>T p.Lys44Asn		hypothetical protein
	G	T	CDS	missense_variant c.493G>T p.Asp165Tyr	ykoD	Putative HMP/thiamine import ATP-binding protein YkoD
	G	T	CDS	missense_variant c.1215G>T p.Met405Ile	ribBA	Riboflavin biosynthesis protein RibBA
	G	T	CDS	missense_variant c.51G>T p.Leu17Phe	spoIVB	SpoIVB peptidase
	G	T	CDS	missense_variant c.871G>T p.Val291Leu	narB	Nitrate reductase
	G	T	CDS	missense_variant c.760G>T p.Asp254Tyr	moeA	Molybdopterin molybdenumtransferase
	C	A	CDS	missense_variant c.101G>T p.Arg34Ile	sigG	RNA polymerase sigma-G factor
	C	A	CDS	missense_variant c.956C>A p.Ala319Asp		hypothetical protein
	G	T	CDS	missense_variant c.392C>A p.Thr131Asn	deoC	Deoxyribose-phosphate aldolase
	G	T	CDS	missense_variant c.69G>T p.Met23Ile		hypothetical protein
	G	T	CDS	stop_gained c.63C>A p.Tyr21*	fliP	Flagellar biosynthetic protein FliP
	C	A	CDS	stop_gained c.79G>T p.Glu27*	csd_1	putative cysteine desulfurase
	C	A	CDS	missense_variant c.263G>T p.Arg88Ile	dut	Deoxyuridine 5'-triphosphate nucleotidohydrolase
	C	A	CDS	initiator_codon_variant c.3G>T p.Met1?	nanA	N-acetylneuraminate lyase
	G	T	CDS	synonymous_variant c.393C>A p.Gly131Gly		hypothetical protein
	G	T	CDS	missense_variant c.266C>A p.Ser89Tyr		hypothetical protein
	C	A	CDS	stop_gained c.121G>T p.Glu41*		hypothetical protein
	G	T	CDS	missense_variant c.1048C>A p.His350Asn		hypothetical protein
	G	T	CDS	missense_variant c.746G>T p.Gly249Val		hypothetical protein
	C	A	CDS	missense_variant c.567G>T p.Lys189Asn	lpxD	UDP-3-O-(3-hydroxymyristoyl)glucosamine N-acyltransferase
	C	A	CDS	missense_variant c.424G>T p.Asp142Tyr	lpxD	UDP-3-O-(3-hydroxymyristoyl)glucosamine N-acyltransferase
	G	T	CDS	stop_gained c.375C>A p.Tyr125*	rplM	50S ribosomal protein L13
	C	A	CDS	missense_variant c.1897G>T p.Asp633Tyr	mupA	mupirocin-resistant isoleucine--tRNA ligase MupA
	C	A	CDS	missense_variant c.542G>T p.Gly181Val	dauA	C4-dicarboxylic acid transporter DauA
	G	T	CDS	missense_variant c.218C>A p.Pro73His	glgD_1	Glycogen biosynthesis protein GlgD
	C	A
	C	A
	C	A
	C	A
12S0471	C	A	tRNA	non_coding_transcript_variant		tRNA-Gln
	C	A	CDS	missense_variant c.269C>A p.Ser90Tyr	topB_1	DNA topoisomerase 3
	C	A	CDS	missense_variant c.1177G>T p.Asp393Tyr	yeeO_1	putative FMN/FAD exporter YeeO
	C	A	CDS	stop_gained c.2032G>T p.Glu678*	flhA	Flagellar biosynthesis protein FlhA
	C	A	CDS	stop_gained c.706G>T p.Glu236*		hypothetical protein
	C	A	CDS	missense_variant c.584G>T p.Gly195Val	ptsG_3	PTS system glucose-specific EIICBA component
	C	A	CDS	stop_gained c.595G>T p.Gly199*	rfbM	Mannose-1-phosphate guanylyltransferase RfbM
	G	T	CDS	missense_variant c.1079G>T p.Arg360Ile	rlmI	Ribosomal RNA large subunit methyltransferase I
	CATTT	AATTG	CDS	missense_variant c.762_766delAAATGinsCAATT p.Val256Phe	rlmCD_2	23S rRNA (uracil-C(5))-methyltransferase RlmCD
	C	A
	G	T
12S0467	G	T	CDS	missense_variant c.1322G>T p.Gly441Val	rcsC_1	Sensor histidine kinase RcsC
	C	A	CDS	stop_gained c.86C>A p.Ser29*		hypothetical protein
	G	T	CDS	missense_variant c.845G>T p.Gly282Val	rpsA	30S ribosomal protein S1
	G	T	CDS	missense_variant c.601G>T p.Gly201Cys	rluD_1	Ribosomal large subunit pseudouridine synthase D
	G	T	CDS	missense_variant c.1045G>T p.Asp349Tyr	potE	Putrescine transporter PotE
	C	A	CDS	missense_variant c.256G>T p.Ala86Ser	perR_1	Transcriptional regulator PerR
	C	A	CDS	missense_variant c.433C>A p.Gln145Lys	ntpB	V-type sodium ATPase subunit B
	G	T	CDS	missense_variant c.551G>T p.Gly184Val		hypothetical protein
	G	T	CDS	stop_gained c.172G>T p.Glu58*	fprA1	Flavo-diiron protein FprA1
	G	T	CDS	missense_variant c.725G>T p.Gly242Val		hypothetical protein
	C	A	CDS	missense_variant c.154C>A p.Gln52Lys	narB	Nitrate reductase
	G	T	CDS	missense_variant c.239C>A p.Ala80Glu	rsxC_2	Ion-translocating oxidoreductase complex subunit C
	G	T	CDS	stop_gained c.12C>A p.Cys4*	ddrA	Diol dehydratase-reactivating factor alpha subunit
	C	A	CDS	stop_gained c.58G>T p.Glu20*	rimP	Ribosome maturation factor RimP
	C	T	CDS	missense_variant c.535G>A p.Gly179Ser		hypothetical protein
	C	A	CDS	stop_gained c.535G>T p.Glu179*	flhA	Flagellar biosynthesis protein FlhA
	C	A	CDS	missense_variant c.630G>T p.Met210Ile		hypothetical protein
	G	T	CDS	missense_variant c.301C>A p.Gln101Lys	flgB	Flagellar basal body rod protein FlgB
	C	A	CDS	missense_variant c.327G>T p.Lys109Asn	fliW	Flagellar assembly factor FliW
	C	A	CDS	missense_variant c.293G>T p.Arg98Ile	ypdA	Sensor histidine kinase YpdA
	C	A	CDS	missense_variant c.1612C>A p.Leu538Ile	leuS	Leucine--tRNA ligase
	C	A	CDS	missense_variant c.1273G>T p.Asp425Tyr		hypothetical protein
	C	A	CDS	missense_variant c.830G>T p.Gly277Val	pglF	UDP-N-acetyl-alpha-D-glucosamine C6 dehydratase
	C	A	CDS	stop_gained c.517G>T p.Glu173*	wecA_2	UDP-N-acetylgalactosamine-undecaprenyl-phosphate N-acetylgalactosaminephosphotransferase
	G	T	CDS	stop_gained c.482C>A p.Ser161*	ywqD	Tyrosine-protein kinase YwqD
	C	A	CDS	missense_variant c.941G>T p.Gly314Val		hypothetical protein
	C	A	CDS	missense_variant c.859G>T p.Val287Phe	yvcJ	Nucleotide-binding protein YvcJ
	C	A	CDS	missense_variant c.657G>T p.Lys219Asn		hypothetical protein
	C	A	CDS	stop_gained c.886G>T p.Glu296*		hypothetical protein
	TC	T
	C	A
12S0468	G	T	CDS	missense_variant c.71G>T p.Gly24Val	cinA	Putative competence-damage inducible protein
	C	A	CDS	missense_variant c.206C>A p.Ala69Asp	cinA	Putative competence-damage inducible protein
	C	A	CDS	missense_variant c.515G>T p.Arg172Ile	purC	Phosphoribosylaminoimidazole-succinocarboxamide synthase
	C	A	CDS	missense_variant c.837G>T p.Met279Ile	cheB_3	Protein-glutamate methylesterase/protein-glutamine glutaminase
	C	A	CDS	missense_variant c.741G>T p.Lys247Asn	cdaA	Cyclic di-AMP synthase CdaA
13S0851	G	T	CDS	missense_variant c.210G>T p.Lys70Asn	rplU	50S ribosomal protein L21
	G	T	CDS	missense_variant c.50G>T p.Gly17Val	zapA	Cell division protein ZapA
	G	T	CDS	missense_variant c.2517C>A p.Asn839Lys		hypothetical protein
	C	A	CDS	missense_variant c.555G>T p.Met185Ile	glcK_2	Glucokinase
	G	T
13S0854	C	A	CDS	synonymous_variant c.438C>A p.Ile146Ile	manZ_2	PTS system mannose-specific EIID component
	G	T	CDS	missense_variant c.340G>T p.Asp114Tyr		hypothetical protein
	C	A	CDS	missense_variant c.541G>T p.Asp181Tyr	ypuA	putative protein YpuA
	G	T	CDS	synonymous_variant c.222C>A p.Ile74Ile	rpsJ	30S ribosomal protein S10
	G	T	CDS	stop_gained c.268G>T p.Glu90*	crr_2	PTS system glucose-specific EIIA component
	G	T
	G	T
BS79-01	G	T	CDS	missense_variant c.226G>T p.Asp76Tyr	znuA	High-affinity zinc uptake system binding-protein ZnuA
	C	A	CDS	missense_variant c.392C>A p.Pro131Gln		hypothetical protein
	G	T	CDS	missense_variant c.552G>T p.Lys184Asn	mgtE	Magnesium transporter MgtE
	C	A	CDS	missense_variant c.1150G>T p.Gly384Cys	hemA	Glutamyl-tRNA reductase
	AT	A	CDS	frameshift_variant c.595delT p.Ser199fs	nadB	L-aspartate oxidase
	TA	T	CDS	frameshift_variant c.338delT p.Leu113fs		hypothetical protein
	C	A	CDS	stop_gained c.209C>A p.Ser70*		hypothetical protein
	C	A	CDS	missense_variant c.149G>T p.Arg50Ile	cymR_2	HTH-type transcriptional regulator CymR
	C	A
	C	A
BS80-01	C	T	CDS	missense_variant c.1004C>T p.Ser335Phe	sasA_1	Adaptive-response sensory-kinase SasA
	G	T	CDS	missense_variant c.423G>T p.Met141Ile	secA	Protein translocase subunit SecA
	G	A	CDS	missense_variant c.763G>A p.Gly255Arg	lacZ_1	Beta-galactosidase
	G	T	CDS	missense_variant c.610G>T p.Ala204Ser	garK	Glycerate 2-kinase
	C	A	CDS	missense_variant c.737C>A p.Ala246Asp	apeA	putative M18 family aminopeptidase 1
	C	A	CDS	missense_variant c.103G>T p.Asp35Tyr		hypothetical protein
	C	A	CDS	missense_variant c.1846C>A p.Gln616Lys	rcsC_5	Sensor histidine kinase RcsC
	C	T	CDS	missense_variant c.206C>T p.Thr69Met		hypothetical protein
	C	A	CDS	missense_variant c.1052C>A p.Ala351Glu	dxs	1-deoxy-D-xylulose-5-phosphate synthase
	G	T	CDS	missense_variant c.333C>A p.Ser111Arg	futA1	Iron uptake protein A1
	C	A	CDS	missense_variant c.1849G>T p.Asp617Tyr	prkC	Serine/threonine-protein kinase PrkC
	C	A	CDS	missense_variant c.838G>T p.Asp280Tyr	dbpA_2	ATP-dependent RNA helicase DbpA
	C	A	CDS	missense_variant c.661C>A p.Pro221Thr		hypothetical protein
	C	T	CDS	missense_variant c.2185G>A p.Ala729Thr	rpoC	DNA-directed RNA polymerase subunit beta'
	G	T	CDS	missense_variant c.203C>A p.Ala68Glu		hypothetical protein
	C	A	CDS	stop_gained c.406G>T p.Gly136*		Hydroxypyruvate reductase
	G	T	CDS	missense_variant c.95C>A p.Ser32Tyr	cymR_2	HTH-type transcriptional regulator CymR
	G	T	CDS	stop_gained c.199G>T p.Glu67*		hypothetical protein
	G	T	CDS	missense_variant c.69G>T p.Lys23Asn		hypothetical protein
	C	A	CDS	stop_gained c.124G>T p.Glu42*	noc	Nucleoid occlusion protein
	G	T
S0021-10	G	T	CDS	stop_gained c.1405G>T p.Glu469*	narB	Nitrate reductase
	CATTCTTCAACGAATTCTTTAGCTTGCATAA	C	CDS	disruptive_inframe_deletion c.1190_1219delTTATGCAAGCTAAAGAATTCGTTGAAGAAT p.Phe397_Glu406del	ptsI	Phosphoenolpyruvate-protein phosphotransferase
	A	T
S0022-10	G	T	CDS	stop_gained c.368C>A p.Ser123*		hypothetical protein
	C	A	CDS	stop_gained c.4782C>A p.Tyr1594*		hypothetical protein
	G	T	CDS	missense_variant c.2746G>T p.Val916Phe	lacZ_2	Beta-galactosidase
	C	A	CDS	stop_gained c.356C>A p.Ser119*	ugl	Unsaturated chondroitin disaccharide hydrolase
	G	T	CDS	stop_gained c.178G>T p.Glu60*	ccmK1	Carbon dioxide-concentrating mechanism protein CcmK
	G	T	CDS	stop_gained c.19G>T p.Glu7*		hypothetical protein
	G	T	CDS	missense_variant c.1060G>T p.Asp354Tyr	alaS_1	Alanine--tRNA ligase
	G	T	CDS	synonymous_variant c.450G>T p.Val150Val	apeA	putative M18 family aminopeptidase 1
	C	A	CDS	missense_variant c.328C>A p.Leu110Ile	ribX_1	Riboflavin transport system permease protein RibX
	C	A	CDS	stop_gained c.1037C>A p.Ser346*		hypothetical protein
	G	T	CDS	missense_variant c.1637G>T p.Ser546Ile	rnjA_1	Ribonuclease J1
	G	T	CDS	missense_variant c.629G>T p.Arg210Ile	cotR	Putative sporulation hydrolase CotR
	C	A	CDS	stop_gained c.434C>A p.Ser145*	sutR	HTH-type transcriptional regulator SutR
	G	T	CDS	missense_variant c.146C>A p.Ala49Asp	clsA_1	Major cardiolipin synthase ClsA
	C	A	CDS	missense_variant c.476C>A p.Pro159Gln	leuS	Leucine--tRNA ligase
	G	T	CDS	missense_variant c.86G>T p.Gly29Val		hypothetical protein
	C	A	CDS	stop_gained c.412G>T p.Glu138*	legG	GDP/UDP-N,N'-diacetylbacillosamine 2-epimerase (hydrolyzing)
	C	A	CDS	missense_variant c.2191G>T p.Asp731Tyr		hypothetical protein
	C	A	CDS	missense_variant c.59G>T p.Gly20Val		CTP:phosphoglutamine cytidylyltransferase
	G	T	CDS	missense_variant c.553G>T p.Asp185Tyr	ycsE	5-amino-6-(5-phospho-D-ribitylamino)uracil phosphatase YcsE
	C	A	CDS	missense_variant c.363G>T p.Met121Ile	yrpC	Glutamate racemase 2
	C	A	CDS	missense_variant c.400G>T p.Asp134Tyr	guaD	Guanine deaminase
	G	T	CDS	missense_variant c.595C>A p.Gln199Lys	apu	Amylopullulanase
	C	A	CDS	stop_gained c.97G>T p.Glu33*	cymR_2	HTH-type transcriptional regulator CymR
	G	T
	C	A
	G	T
	C	A
S0040-08	G	T	CDS	missense_variant c.50C>A p.Thr17Asn		hypothetical protein
	C	A	tRNA	non_coding_transcript_variant		tRNA-Gln
	G	T	CDS	missense_variant c.229G>T p.Asp77Tyr	tsaD	tRNA N6-adenosine threonylcarbamoyltransferase
	G	T	CDS	missense_variant c.309G>T p.Lys103Asn	ntpJ	Potassium/sodium uptake protein NtpJ
	G	T	CDS	stop_gained c.994G>T p.Glu332*	epsE	Type II secretion system protein E
	C	A	CDS	missense_variant c.562G>T p.Val188Phe	rpsB	30S ribosomal protein S2
	C	A	CDS	missense_variant c.559G>T p.Ala187Ser	codY	GTP-sensing transcriptional pleiotropic repressor CodY
	C	A	CDS	synonymous_variant c.684C>A p.Pro228Pro	ppx	Exopolyphosphatase
	C	A	CDS	missense_variant c.520G>T p.Gly174Cys	ccpA_2	Catabolite control protein A
	G	T	CDS	missense_variant c.248C>A p.Ser83Tyr	neuA	CMP-N,N'-diacetyllegionaminic acid synthase
	G	T	CDS	missense_variant c.809C>A p.Ser270Tyr		hypothetical protein
	C	A	CDS	synonymous_variant c.285G>T p.Gly95Gly	whiA	putative cell division protein WhiA
	C	A
S0041-08	G	T	CDS	missense_variant c.85G>T p.Val29Leu		hypothetical protein
	C	A	CDS	missense_variant c.536C>A p.Ala179Glu	prfB	Peptide chain release factor 2
	G	T	CDS	missense_variant c.341G>T p.Cys114Phe	sdhA	L-serine dehydratase, alpha chain
	G	T	CDS	stop_gained c.3046G>T p.Glu1016*		hypothetical protein
	G	T	CDS	missense_variant c.251G>T p.Arg84Met		hypothetical protein
	C	A	CDS	missense_variant c.76C>A p.Leu26Ile	ybaN	Inner membrane protein YbaN
	G	T	CDS	missense_variant c.667G>T p.Ala223Ser		hypothetical protein
	G	T	CDS	missense_variant c.118G>T p.Asp40Tyr	fldH	Phenyllactate dehydrogenase
	C	A	CDS	missense_variant c.518C>A p.Thr173Asn	ygcP	putative protein YgcP
	G	T	CDS	missense_variant c.469G>T p.Ala157Ser	polA	DNA polymerase I
	G	T	CDS	missense_variant c.852G>T p.Lys284Asn	hflX	GTPase HflX
	C	A	CDS	missense_variant c.155C>A p.Thr52Lys		putative transcriptional regulatory protein
	G	T	CDS	missense_variant c.1007G>T p.Gly336Val	mgtE	Magnesium transporter MgtE
	C	A	CDS	stop_lost&splice_region_variant c.2163G>T p.Ter721Tyrext*?		hypothetical protein
	G	T	CDS	missense_variant c.515C>A p.Ala172Glu	hpdA	4-hydroxyphenylacetate decarboxylase activating enzyme
	C	A	CDS	stop_gained c.1342G>T p.Gly448*	rnjA_2	Ribonuclease J1
	C	A	CDS	missense_variant c.1585G>T p.Val529Leu	feoB_1	Fe(2+) transporter FeoB
	C	A	CDS	missense_variant c.322G>T p.Asp108Tyr	purD	Phosphoribosylamine--glycine ligase
	C	A	CDS	missense_variant c.105G>T p.Lys35Asn	flgG_1	Flagellar basal-body rod protein FlgG
	C	A	CDS	missense_variant c.535G>T p.Gly179Cys	flhF	Flagellar biosynthesis protein FlhF
	C	A	CDS	missense_variant c.725G>T p.Gly242Val		hypothetical protein
	C	A	CDS	stop_gained c.1192G>T p.Glu398*	ybiT_2	putative ABC transporter ATP-binding protein YbiT
	C	A	CDS	missense_variant c.233G>T p.Ser78Ile		hypothetical protein
	C	A	CDS	missense_variant c.295G>T p.Asp99Tyr	hemC	Porphobilinogen deaminase
	G	T	CDS	missense_variant c.663C>A p.Ser221Arg	asrB_1	Anaerobic sulfite reductase subunit B
	C	A	CDS	missense_variant c.4402G>T p.Ala1468Ser		hypothetical protein
	C	A	CDS	stop_gained c.604G>T p.Gly202*	rbsB	Ribose import binding protein RbsB
	C	A	CDS	missense_variant c.164G>T p.Gly55Val		hypothetical protein
	C	A	CDS	synonymous_variant c.531G>T p.Ala177Ala		hypothetical protein
	C	A	CDS	missense_variant c.1460G>T p.Arg487Ile		hypothetical protein
	A	C	CDS	missense_variant c.3325T>G p.Leu1109Val		hypothetical protein
	C	A	CDS	missense_variant c.617G>T p.Arg206Ile	ywqF	UDP-glucose 6-dehydrogenase YwqF
	C	A	CDS	missense_variant c.148G>T p.Ala50Ser	yveL	Putative tyrosine-protein kinase YveL
	C	A	CDS	stop_gained c.415G>T p.Glu139*		hypothetical protein
	C	A	CDS	missense_variant c.569G>T p.Arg190Ile		hypothetical protein
	C	A	CDS	missense_variant c.132G>T p.Met44Ile	glcA	Glycolate permease GlcA
	G	T	CDS	missense_variant c.875C>A p.Ala292Glu	apeB	putative M18 family aminopeptidase 2
	C	A	CDS	missense_variant c.1919G>T p.Arg640Ile	nrdD	Anaerobic ribonucleoside-triphosphate reductase
	C	A	CDS	stop_gained c.133G>T p.Glu45*	rsmA	Ribosomal RNA small subunit methyltransferase A
	G	T	CDS	missense_variant c.73C>A p.Leu25Ile	metG_1	Methionine--tRNA ligase
	C	A	CDS	stop_gained c.355G>T p.Glu119*	speE	Polyamine aminopropyltransferase
	C	A	CDS	stop_gained c.718G>T p.Glu240*		hypothetical protein
	C	A	CDS	missense_variant c.1777G>T p.Asp593Tyr	uvrB	UvrABC system protein B
	C	A	CDS	stop_gained c.730G>T p.Gly244*	nnr	Bifunctional NAD(P)H-hydrate repair enzyme Nnr
	C	A	CDS	missense_variant c.20C>A p.Ala7Glu	hxpB	Hexitol phosphatase B
	G	T	tRNA	non_coding_transcript_variant		tRNA-Met
	C	A	CDS	stop_gained c.1033G>T p.Gly345*		hypothetical protein
	G	T	CDS	stop_gained c.673G>T p.Glu225*	plsC	1-acyl-sn-glycerol-3-phosphate acyltransferase
	G	T
	G	T
	C	A
	C	A	repeat_region	intragenic_variant n.1506954C>A
	C	A
	C	A
	C	A
The list of SNPs identified in each strain (DSM 7528T to outbreak strains) changes with respect to nucleotides and amino acids in case of non-synonymous substitutions (type of substitution), gene name, details of encoded proteins are shown in the Table.
